# Supplementary material for: Mass spectrometry-based serum peptidome profiling accurately and reliably predicts outcomes of pemetrexed plus platinum chemotherapy in patients with advanced lung adenocarcinoma
Source: PLoS One. 2017 Jun 8;12(6):e0179000. doi: 10.1371/journal.pone.0179000 (PMC5464620; doi:10.1371/journal.pone.0179000)
Supplement: S1 Dataset — (XLSX) [file pone.0179000.s001.xlsx]

## Sheet: S1
The Clinical Characteristics of Patients in Training Set
patient	ID	treatment	sex	age	smoking	diagnosisi	stage	PS	regimen	EGFR	Brain(M)	Bone(M)	PFS(mon)	RECIST
T1	S1	first-line	female	65	0	adeno	Ⅳ	1	car+pem	21L858R	0	0	1.5	PD
T2	S2	first-line	male	60	1	adeno	Ⅳ	1	cis+pem	unknown	1	1	16	PR
T3	S3	first-line	male	54	1	adeno	Ⅳ	1	cis+pem	19del	0	0	1.5	PD
T4	S4	first-line	female	41	0	adeno	Ⅳ	1	cis+pem	wild-type	0	0	8	SD
T5	S5	first-line	female	48	0	adeno	Ⅳ	1	cis+pem	wild-type	0	0	4.5	SD
T6	S6	first-line	male	50	0	adeno	Ⅳ	1	cis+pem	wild-type	0	0	1.5	PD
T7	S7	first-line	female	55	0	adeno	Ⅳ	1	cis+pem	unknown	0	1	3	SD
T8	S8	first-line	male	56	1	adeno	Ⅳ	1	cis+pem	unknown	0	0	11	PR
T9	S9	first-line	male	61	1	adeno	Ⅳ	1	cis+pem	wild-type	0	0	9	SD
T10	S10	first-line	male	64	1	adeno	Ⅳ	1	cis+pem	unknown	0	0	3	SD
T11	S11	first-line	male	47	1	adeno	Ⅳ	1	cis+pem	unknown	0	0	3	SD
T12	S12	first-line	male	38	1	adeno	Ⅳ	1	cis+pem	unknown	0	1	7	PR
T13	S13	first-line	male	73	1	adeno	ＩＩＩｂ	1	car+pem	wild-type	0	0	10+	PR
T14	S14	first-line	female	48	0	adeno	Ⅳ	1	car+pem	wild-type	0	0	6+	SD
T15	S15	first-line	male	59	1	adeno	Ⅳ	1	cis+pem	wild-type	0	0	6	PR
T16	S16	first-line	male	40	1	adeno	Ⅳ	1	cis+pem	21L858R	0	1	3	PR
T17	S17	first-line	female	50	1	adeno	Ⅳ	1	cis+pem	wild-type	0	0	1.5	PD
T18	S18	first-line	male	71	1	adeno	Ⅳ	1	cis+pem	wild-type	0	1	1.5	PD
T19	S19	first-line	male	47	0	adeno	Ⅳ	1	cis+pem	wild-type	0	0	3	SD
T20	S20	first-line	female	37	0	adeno	Ⅳ	1	cis+pem	wild-type	0	0	12	SD
T21	S21	first-line	male	69	1	adeno	Ⅳ	1	car+pem	unknown	0	1	5+	SD
T22	S22	first-line	female	57	0	adeno	Ⅳ	1	cis+pem	19del	0	1	1.5	PD
T23	S23	first-line	male	54	1	adeno	Ⅳ	1	cis+pem	wild-type	0	0	9	PD
T24	S24	first-line	female	51	0	adeno	Ⅳ	1	cis+pem	unknown	0	1	10	PR
T25	S25	first-line	male	72	1	adeno	Ⅳ	1	cis+pem	unknown	1	0	5+	SD
T26	S26	first-line	female	52	0	adeno	ＩＩＩｂ	1	cis+pem	unknown	0	0	6	PR
T27	S27	first-line	male	60	1	adeno	Ⅳ	1	cis+pem	unknown	0	0	12	PR
T28	S28	first-line	male	74	1	adeno	ＩＩＩb	1	cis+pem	19del	0	0	10	SD
T29	S29	first-line	female	70	0	adeno	ＩＩＩb	1	car+pem	21L858R	0	0	7	SD
T30	S30	first-line	female	63	0	adeno	Ⅳ	1	car+pem	21L858R	0	0	1.5	PD
T31	S31	first-line	female	49	0	adeno	Ⅳ	1	cis+pem	wild-type	0	0	1.5	PD
T32	S32	first-line	male	59	1	adeno	Ⅳ	1	car+pem	unknown	0	0	6	PR
T33	S33	first-line	female	59	0	adeno	Ⅳ	1	cis+pem	unknown	0	1	3	PR
T34	S34	first-line	male	59	0	adeno	Ⅳ	1	cis+pem	wild-type	0	0	6+	PR
T35	S35	first-line	male	49	1	adeno	Ⅳ	1	cis+pem	unknown	1	1	4	SD
T36	S36	first-line	female	74	0	adeno	Ⅳ	1	cis+pem	unknown	0	0	3	SD
T37	S37	first-line	male	60	0	adeno	Ⅳ	1	cis+pem	unknown	0	0	10	PR
T38	S38	first-line	male	56	1	adeno	Ⅳ	1	cis+pem	wild-type	0	0	1.5	PD
T39	S39	first-line	female	55	0	adeno	Ⅳ	1	cis+pem	unknown	1	0	8	PR
T40	S40	first-line	female	51	0	adeno	Ⅳ	1	cis+pem	wild-type	0	1	1.5	PD
T41	S41	first-line	female	51	0	adeno	Ⅳ	1	cis+pem	wild-type	0	1	10	PR
T42	S42	first-line	female	58	0	adeno	Ⅳ	1	cis+pem	wild-type	0	0	3	SD
T43	S43	first-line	male	61	1	adeno	Ⅳ	1	cis+pem	wild-type	1	1	1.5	PD
T44	S44	first-line	male	64	1	adeno	Ⅳ	1	cis+pem	wild-type	1	0	3	SD
T45	S45	first-line	male	71	1	adeno	Ⅳ	1	car+pem	unknown	0	0	3	SD
T46	S46	first-line	male	75	1	adeno	Ⅳ	1	car+pem	wild-type	0	1	3	SD
T47	S47	first-line	male	52	1	adeno	Ⅳ	1	cis+pem	unknown	1	0	5	SD
T48	S48	first-line	male	56	1	adeno	Ⅳ	1	cis+pem	unknown	0	1	1.5	PD
T49	S49	first-line	male	59	1	adeno	Ⅳ	1	cis+pem	unknown	1	1	1.5	PD
T50	S50	first-line	male	61	0	adeno	Ⅳ	1	cis+pem	wild-type	0	0	1.5	PD
T51	S51	first-line	male	45	0	adeno	Ⅳ	1	cis+pem	wild-type	1	0	6	PR
T52	S52	first-line	male	67	0	adeno	Ⅳ	1	cis+pem	unknown	1	0	6	SD
T53	S53	first-line	female	56	0	adeno	Ⅳ	1	car+pem	unknown	0	0	5+	SD
T54	S54	first-line	male	71	1	adeno	ＩＩＩｂ	1	car+pem	wild-type	0	0	4.5	PR
T55	S55	first-line	female	44	0	adeno	ＩＩＩb	0	cis+pem	wild-type	0	0	6	SD
T56	S56	first-line	male	60	1	adeno	ＩＩＩb	1	cis+pem	wild-type	0	0	1.5	PD
T57	S57	first-line	female	64	0	adeno	ＩＩＩb	1	car+pem	wild-type	0	0	12	SD
T58	S58	first-line	male	62	1	adeno	ＩＩＩｂ	1	cis+pem	unknown	0	0	10	PR
T59	S59	first-line	female	63	0	adeno	Ⅳ	1	car+pem	wild-type	0	1	8	SD
T60	S60	first-line	male	59	0	adeno	Ⅳ	1	cis+pem	wild-type	1	0	6.5	PR
T61	S61	first-line	male	64	1	adeno	Ⅳ	1	cis+pem	unknown	0	0	7	PR
T62	S62	first-line	male	72	1	adeno	Ⅳ	1	car+pem	wild-type	1	0	1.5	PD
T63	S63	first-line	male	40	1	adeno	ＩＩＩb	1	cis+pem	wild-type	0	0	6+	SD
T64	S64	first-line	female	59	1	adeno	Ⅳ	1	cis+pem	unknown	0	0	6	SD
T65	S65	first-line	male	50	1	adeno	Ⅳ	1	cis+pem	unknown	0	0	6.3	SD
T66	S66	first-line	male	64	1	adeno	Ⅳ	1	cis+pem	unknown	0	0	6.1	SD
T67	S67	first-line	male	53	0	adeno	Ⅳ	1	cis+pem	unknown	0	0	1.5	PD
T68	S68	first-line	female	37	0	adeno	ＩＩＩｂ	1	car+pem	wild-type	0	0	5.5	PR
T69	S69	first-line	female	54	0	adeno	Ⅳ	1	cis+pem	wild-type	0	1	3	SD
T70	S70	first-line	male	62	1	adeno	Ⅳ	1	cis+pem	wild-type	0	0	3	SD
T71	S71	first-line	male	57	1	adeno	Ⅳ	1	cis+pem	unknown	0	0	1.5	PD
T72	S72	first-line	male	47	1	adeno	Ⅳ	1	cis+pem	unknown	0	0	24	PR
T73	S73	first-line	male	54	1	adeno	Ⅳ	1	cis+pem	21L858R	0	0	6	SD
T74	S74	first-line	female	53	0	adeno	Ⅳ	1	cis+pem	19del	0	0	5.7	PR
T75	S75	first-line	female	48	1	adeno	Ⅳ	1	car+pem	unknown	0	1	11	PR
T76	S76	first-line	female	71	0	adeno	Ⅳ	1	car+pem	unknown	0	0	7.5	PR
T77	S77	first-line	male	51	0	adeno	Ⅳ	1	cis+pem	wild-type	0	1	11	PR
T78	S78	first-line	male	46	0	adeno	Ⅳ	1	cis+pem	wild-type	0	1	14	SD
T79	S79	first-line	male	40	0	adeno	Ⅳ	1	cis+pem	unknown	0	1	9	PR
T80	S80	first-line	male	52	1	adeno	Ⅳ	1	cis+pem	unknown	0	0	11.5	SD
T81	S81	first-line	female	56	0	adeno	Ⅳ	1	cis+pem	wild-type	0	0	9	PR
T82	S82	first-line	male	72	1	adeno	Ⅳ	1	car+pem	wild-type	0	0	8.3	PR
T83	S83	first-line	male	48	1	adeno	Ⅳ	1	cis+pem	unknown	0	1	3	SD
T84	S84	first-line	female	49	0	adeno	Ⅳ	1	cis+pem	wild-type	0	0	9	PR
T85	S85	first-line	male	55	1	adeno	Ⅳ	1	cis+pem	wild-type	0	1	3	SD
T86	S86	first-line	female	33	0	adeno	Ⅳ	1	cis+pem	wild-type	0	0	1.5	PD
T87	S87	first-line	male	59	1	adeno	Ⅳ	1	cis+pem	unknown	0	1	3	SD
T88	S88	first-line	male	64	1	adeno	Ⅳ	1	cis+pem	19del	0	0	1.5	PD
T89	S89	first-line	female	38	0	adeno	Ⅳ	1	car+pem	wild-type	0	0	1.5	PD
T90	S90	first-line	male	65	0	adeno	Ⅳ	1	cis+pem	unknown	0	1	6.4	PR
T91	S91	first-line	female	61	0	adeno	Ⅳ	1	cis+pem	wild-type	0	0	11	SD
T92	S92	first-line	female	65	0	adeno	Ⅳ	1	car+pem	wild-type	0	0	9	PR

## Sheet: S2
The Clinical Characteristics of Patients in Validation Set
patient	ID	treatment	sex	age	smoking	diagnosisi	stage	PS	regimen	EGFR	Brain(M)	Bone(M)	PFS(mon)	OS(mon)	RECIST	validation
V1	T1	first-line	male	38	1	adeno	Ⅳ	1	car+pem	unknown	0	1	1.5	8.3	PD	POOR
V2	T2	first-line	male	56	1	adeno	Ⅳ	1	cis+pem	unknown	0	1	1.5	9.7	PD	POOR
V3	T3	first-line	male	39	1	adeno	Ⅳ	1	cis+pem	wild-type	1	0	6.5	13.3	PR	good
V4	T4	first-line	female	67	0	adeno	Ⅳ	1	car+pem	wild-type	1	0	10	13.6	SD	good
V5	T5	first-line	female	61	0	adeno	Ⅳ	1	cis+pem	wild-type	0	1	7.3	8.9	PR	good
V6	T6	first-line	male	65	1	adeno	Ⅳ	1	cis+pem	unknown	0	1	6	14.5	SD	good
V7	T7	first-line	female	51	0	adeno	Ⅳ	1	cis+pem	unknown	0	0	7.3	8.5	SD	good
V8	T8	first-line	male	65	0	adeno	Ⅳ	1	car+pem	unknown	0	0	4	5.8	SD	good
V9	T9	first-line	female	50	0	adeno	Ⅳ	1	cis+pem	unknown	1	0	7.3	10.3	SD	good
V10	T10	first-line	male	62	1	adeno	Ⅳ	1	cis+pem	wild-type	0	0	6	13.6	PR	good
V11	T11	first-line	female	72	0	adeno	Ⅳ	1	cis+pem	21L858R	0	0	1.5	5.7	PD	POOR
V12	T12	first-line	male	66	1	adeno	Ⅳ	1	car+pem	unknown	0	0	5	15.4	SD	POOR
V13	T13	first-line	male	59	1	adeno	Ⅳ	1	cis+pem	unknown	0	1	9	25	PR	good
V14	T14	first-line	female	49	0	adeno	Ⅳ	1	cis+pem	wild-type	1	0	10	17.5	PR	good
V15	T15	first-line	male	59	1	adeno	Ⅳ	1	cis+pem	wild-type	0	1	1.5	9.4	PD	POOR
V16	T16	first-line	male	69	1	adeno	Ⅳ	1	cis+pem	21L858R	0	1	3	30	SD	good
V17	T17	first-line	male	59	1	adeno	Ⅳ	1	cis+pem	wild-type	1	1	6	13.4	PR	good
V18	T18	first-line	male	47	1	adeno	Ⅳ	1	cis+pem	wild-type	0	0	1.5	8.6	PD	POOR
V19	T19	first-line	female	69	0	adeno	Ⅳ	1	cis+pem	unknown	0	0	1.5	12.4	PD	POOR
V20	T20	first-line	male	33	1	adeno	Ⅳ	1	cis+pem	unknown	0	0	10	17	SD	good
V21	T21	first-line	male	70	1	adeno	Ⅳ	1	car+pem	unknown	0	0	3.3	15.3	SD	POOR
V22	T22	first-line	male	49	1	adeno	Ⅳ	1	car+pem	wild-type	0	0	10	19	SD	good
V23	T23	first-line	female	57	0	adeno	Ⅳ	1	cis+pem	wild-type	0	1	4.5	21	PR	POOR
V24	T24	first-line	male	43	0	adeno	Ⅳ	1	cis+pem	unknown	0	0	4	7.8	PR	good
V25	T25	first-line	male	52	1	adeno	Ⅳ	1	cis+pem	unknown	0	0	3	5.7	PR	good
V26	T26	first-line	male	57	1	adeno	Ⅳ	1	cis+pem	unknown	0	1	3.5	16.3	SD	POOR
V27	T27	first-line	male	63	1	adeno	Ⅲb	1	cis+pem	unknown	0	0	3.5	6.5	SD	good
V28	T28	first-line	female	57	0	adeno	Ⅳ	1	cis+pem	unknown	1	1	3	13.7	SD	POOR
V29	T29	first-line	male	62	1	adeno	Ⅳ	1	cis+pem	unknown	1	0	1.5	4.7	PD	POOR
V30	T30	first-line	male	55	1	adeno	Ⅲb	1	cis+pem	wild-type	0	0	7.2	18	SD	good
V31	T31	first-line	male	62	0	adeno	Ⅳ	1	cis+pem	wild-type	0	0	4	12.7	PR	good
V32	T32	first-line	female	60	0	adeno	Ⅳ	1	cis+pem	wild-type	0	0	4.5	18	SD	POOR
V33	T33	first-line	male	50	0	adeno	Ⅳ	1	cis+pem	wild-type	1	0	7.3	15.7	PR	good
V34	T34	first-line	male	56	1	adeno	Ⅳ	1	cis+pem	wild-type	1	0	13	21	PR	good
V35	T35	first-line	female	61	0	adeno	Ⅳ	1	cis+pem	unknown	0	0	10	17.8	SD	good
V36	T36	first-line	male	63	1	adeno	Ⅳ	1	cis+pem	19del	0	0	1.5	4.5	PD	POOR
V37	T37	first-line	male	63	1	adeno	Ⅳ	1	cis+pem	wild-type	0	0	2	7.3	PD	POOR
V38	T38	first-line	male	51	1	adeno	Ⅳ	1	cis+pem	wild-type	1	1	1	10.5	PD	POOR
V39	T39	first-line	female	57	0	adeno	Ⅳ	1	car+pem	21L858R	0	1	5.5	19	SD	POOR
V40	T40	first-line	male	66	0	adeno	Ⅲb	1	cis+pem	unknown	0	0	5	12.4	PR	good
V41	T41	first-line	male	62	0	adeno	ＩＩＩb	1	cis+pem	unknown	0	0	3.5	15.8	SD	POOR
V42	T42	first-line	male	65	0	adeno	Ⅳ	1	cis+pem	unknown	0	0	3	14.5	SD	POOR
V43	T43	first-line	female	51	1	adeno	Ⅳ	1	car+pem	unknown	0	0	6.5	7	SD	good
V44	T44	first-line	female	51	0	adeno	Ⅳ	1	car+pem	unknown	0	0	6.7	9	SD	good
V45	T45	first-line	female	55	0	adeno	Ⅳ	1	car+pem	wild-type	0	1	6	11	PR	good
V46	T46	first-line	male	61	1	adeno	Ⅳ	1	cis+pem	unknown	0	1	9	13.4	PR	good
V47	T47	first-line	male	51	0	adeno	Ⅳ	1	cis+pem	unknown	0	0	5	6.4	PR	good
V48	T48	first-line	female	36	0	adeno	Ⅳ	1	cis+pem	unknown	0	0	5	13.4	SD	POOR
V49	T49	first-line	male	50	1	adeno	Ⅳ	1	cis+pem	unknown	0	0	10	21	PR	good
V50	T50	first-line	male	74	0	adeno	Ⅳ	0	car+pem	wild-type	0	0	2.7	11.7	PD	POOR
V51	T51	first-line	male	60	1	adeno	Ⅳ	1	cis+pem	wild-type	1	0	7.7	12.6	SD	good
V52	T52	first-line	female	70	1	adeno	Ⅳ	1	car+pem	unknown	1	0	8	22	PR	good
V53	T53	first-line	male	56	1	adeno	Ⅳ	1	cis+pem	19del	0	0	9	36	SD	good
V54	T54	first-line	male	60	1	adeno	Ⅲb	1	cis+pem	unknown	0	0	10	24	PR	good
V55	T55	first-line	male	63	0	adeno	Ⅲb	1	cis+pem	wild-type	0	0	3.3	6.2	PD	good
V56	T56	first-line	female	58	0	adeno	Ⅳ	1	cis+pem	wild-type	0	0	5	8	PR	good
V57	T57	first-line	male	58	0	adeno	Ⅳ	1	cis+pem	21L858R	0	0	12	22	PR	good
V58	T58	first-line	male	63	1	adeno	Ⅳ	1	car+pem	wild-type	1	0	11	19	SD	good
V59	T59	first-line	male	59	1	adeno	Ⅳ	1	cis+pem	19del	0	0	1.5	10.3	PD	POOR
V60	T60	first-line	female	49	0	adeno	Ⅳ	1	cis+pem	unknown	1	0	5	22	SD	POOR
V61	T61	first-line	male	68	1	adeno	Ⅳ	1	car+pem	wild-type	0	0	6.4	11.5	SD	good
V62	T62	first-line	male	68	1	adeno	Ⅳ	1	cis+pem	wild-type	0	0	6.5	17	SD	good
V63	T63	first-line	female	45	1	adeno	Ⅲb	1	cis+pem	wild-type	0	0	9	11.7	SD	good
V64	T64	first-line	male	52	0	adeno	Ⅳ	1	cis+pem	unknown	0	0	2.5	4.7	PD	good
V65	T65	first-line	male	40	1	adeno	Ⅳ	1	cis+pem	unknown	0	1	7.3	16	SD	good
V66	T66	first-line	male	48	1	adeno	Ⅳ	1	cis+pem	unknown	0	1	5	14.7	SD	POOR
V67	T67	first-line	female	43	1	adeno	Ⅳ	1	cis+pem	19del	0	0	8	16	PR	good
V68	T68	first-line	female	59	0	adeno	Ⅳ	1	cis+pem	21L858R	0	0	6	18	SD	POOR
V69	T69	first-line	male	49	1	adeno	Ⅳ	1	cis+pem	unknown	0	0	3.5	12.7	SD	good
V70	T70	first-line	male	78	1	adeno	Ⅳ	1	car+pem	unknown	0	1	4.5	17.6	SD	POOR
V71	T71	first-line	female	43	1	adeno	Ⅳ	1	cis+pem	wild-type	1	0	7.3	11.4	PR	good
V72	T72	first-line	female	49	0	adeno	Ⅳ	1	cis+pem	wild-type	0	1	1.5	11.4	PD	POOR
V73	T73	first-line	male	43	1	adeno	Ⅳ	1	cis+pem	wild-type	0	0	7.3	20.7	PR	good
V74	T74	first-line	female	48	1	adeno	Ⅳ	1	cis+pem	unknown	1	1	6	15.7	PR	POOR
V75	T75	first-line	male	55	0	adeno	Ⅳ	0	cis+pem	unknown	1	0	2.7	11.4	PD	POOR
V76	T76	first-line	male	47	1	adeno	Ⅳ	1	cis+pem	wild-type	0	0	11	15.7	SD	good
V77	T77	first-line	male	52	1	adeno	Ⅳ	1	cis+pem	unknown	0	0	1.5	11.7	PD	POOR
V78	T78	first-line	male	62	0	adeno	Ⅳ	1	cis+pem	19del	0	1	8	27	PR	good
V79	T79	first-line	female	43	0	adeno	Ⅳ	1	cis+pem	unknown	0	1	1.5	12.8	PD	POOR
V80	T80	first-line	female	49	0	adeno	Ⅳ	1	cis+pem	unknown	1	0	6.8	21	SD	good
V81	T81	first-line	female	44	0	adeno	Ⅳ	1	car+pem	19del	1	0	1	6.4	PD	POOR
V82	T82	first-line	female	63	0	adeno	Ⅳ	1	cis+pem	19del	0	1	6.5	36	PR	good
V83	T83	first-line	female	46	1	adeno	Ⅳ	1	cis+pem	wild-type	0	0	6.3	9.3	SD	good
V84	T84	first-line	female	65	0	adeno	Ⅳ	1	cis+pem	wild-type	0	1	8.5	16	PR	good
V85	T85	first-line	male	41	0	adeno	Ⅳ	1	cis+pem	unknown	0	0	4	12.8	SD	good
V86	T86	first-line	male	44	0	adeno	Ⅳ	1	car+pem	unknown	1	1	1.5	10.6	PD	POOR
V87	T87	first-line	female	49	0	adeno	Ⅳ	1	car+pem	wild-type	0	0	1.5	12.7	PD	POOR
V88	T88	first-line	female	73	0	adeno	Ⅳ	1	car+pem	wild-type	1	1	5.5	25	SD	POOR
V89	T89	first-line	male	60	1	adeno	Ⅳ	1	cis+pem	wild-type	0	1	12	18.3	PR	good
V90	T90	first-line	male	57	1	adeno	Ⅳ	1	cis+pem	unknown	0	0	5.5	17	SD	good
V91	T91	first-line	female	62	0	adeno	Ⅳ	1	cis+pem	unknown	0	1	5	17	PR	POOR
